# Supplementary material for: Oncogene APOL1 promotes proliferation and inhibits apoptosis via activating NOTCH1 signaling pathway in pancreatic cancer
Source: Cell Death Dis. 2021 Aug 2;12(8):760. doi: 10.1038/s41419-021-03985-1 (PMC8329288; doi:10.1038/s41419-021-03985-1)
Supplement: Supplementary file 5 — Table S4 [file 41419_2021_3985_MOESM5_ESM.xls]

## Sheet: Sheet1
Table S4: Gene sets enriched in phenotype h (86 samples)
	GS	SIZE	ES	NES	NOM p-val	FDR q-val	FWER p-val	RANK AT MAX	LEADING EDGE
	follow link to MSigDB
1	KEGG_PATHOGENIC_ESCHERICHIA_COLI_INFECTION	56	0.75	2.11	0	0.004	0.003	5706	tags=59%, list=10%, signal=66%
2	KEGG_ADHERENS_JUNCTION	73	0.74	2.03	0	0.002	0.003	8045	tags=60%, list=15%, signal=70%
3	KEGG_GALACTOSE_METABOLISM	26	0.75	2.02	0	0.001	0.003	5443	tags=58%, list=10%, signal=64%
4	KEGG_NOTCH_SIGNALING_PATHWAY	47	0.73	2.01	0	0.001	0.004	7044	tags=60%, list=13%, signal=68%
5	KEGG_TIGHT_JUNCTION	132	0.63	2.01	0	0.001	0.004	8327	tags=52%, list=15%, signal=61%
6	KEGG_P53_SIGNALING_PATHWAY	68	0.69	2	0	0.001	0.004	9557	tags=65%, list=17%, signal=78%
7	KEGG_PATHWAYS_IN_CANCER	325	0.63	1.96	0	0.004	0.015	9758	tags=54%, list=18%, signal=66%
8	KEGG_SMALL_CELL_LUNG_CANCER	84	0.68	1.93	0.002	0.008	0.026	10999	tags=63%, list=20%, signal=79%
9	KEGG_REGULATION_OF_ACTIN_CYTOSKELETON	213	0.61	1.92	0	0.008	0.027	7918	tags=44%, list=14%, signal=51%
10	KEGG_PROTEASOME	46	0.8	1.91	0	0.008	0.03	6015	tags=78%, list=11%, signal=88%
11	KEGG_GLYCOLYSIS_GLUCONEOGENESIS	62	0.64	1.91	0	0.007	0.03	7241	tags=45%, list=13%, signal=52%
12	KEGG_ECM_RECEPTOR_INTERACTION	84	0.65	1.91	0.004	0.007	0.03	8928	tags=55%, list=16%, signal=65%
13	KEGG_CELL_CYCLE	125	0.7	1.9	0	0.007	0.033	9555	tags=69%, list=17%, signal=83%
14	KEGG_RIG_I_LIKE_RECEPTOR_SIGNALING_PATHWAY	70	0.63	1.9	0	0.007	0.034	10680	tags=59%, list=19%, signal=73%
15	KEGG_PENTOSE_PHOSPHATE_PATHWAY	27	0.73	1.9	0	0.007	0.035	9078	tags=70%, list=16%, signal=84%
16	KEGG_FOCAL_ADHESION	199	0.62	1.9	0.002	0.006	0.035	8928	tags=52%, list=16%, signal=62%
17	KEGG_BASAL_CELL_CARCINOMA	55	0.63	1.88	0	0.007	0.04	9205	tags=53%, list=17%, signal=63%
18	KEGG_BASE_EXCISION_REPAIR	35	0.76	1.87	0	0.008	0.044	5639	tags=69%, list=10%, signal=76%
19	KEGG_AXON_GUIDANCE	129	0.59	1.86	0	0.009	0.054	8485	tags=47%, list=15%, signal=56%
20	KEGG_HOMOLOGOUS_RECOMBINATION	28	0.76	1.85	0	0.009	0.062	7645	tags=71%, list=14%, signal=83%
21	KEGG_BLADDER_CANCER	42	0.63	1.84	0.002	0.01	0.073	12815	tags=67%, list=23%, signal=87%
22	KEGG_PYRIMIDINE_METABOLISM	98	0.65	1.84	0	0.01	0.074	13425	tags=72%, list=24%, signal=96%
23	KEGG_PANCREATIC_CANCER	70	0.67	1.84	0.002	0.01	0.076	10999	tags=66%, list=20%, signal=82%
24	KEGG_ACUTE_MYELOID_LEUKEMIA	57	0.69	1.84	0	0.01	0.079	8759	tags=58%, list=16%, signal=69%
25	KEGG_ENDOCYTOSIS	181	0.62	1.83	0.002	0.01	0.083	8838	tags=54%, list=16%, signal=64%
26	KEGG_SPLICEOSOME	127	0.7	1.81	0.004	0.012	0.104	13929	tags=84%, list=25%, signal=112%
27	KEGG_CHRONIC_MYELOID_LEUKEMIA	73	0.67	1.81	0.006	0.013	0.109	12461	tags=67%, list=23%, signal=87%
28	KEGG_CYTOSOLIC_DNA_SENSING_PATHWAY	54	0.6	1.8	0.002	0.012	0.109	13425	tags=57%, list=24%, signal=76%
29	KEGG_RNA_DEGRADATION	59	0.71	1.8	0.002	0.012	0.112	12251	tags=76%, list=22%, signal=98%
30	KEGG_N_GLYCAN_BIOSYNTHESIS	46	0.72	1.8	0	0.012	0.112	8971	tags=65%, list=16%, signal=78%
31	KEGG_LEUKOCYTE_TRANSENDOTHELIAL_MIGRATION	116	0.58	1.8	0	0.012	0.113	8045	tags=42%, list=15%, signal=49%
32	KEGG_DNA_REPLICATION	36	0.77	1.8	0.002	0.012	0.113	9713	tags=83%, list=18%, signal=101%
33	KEGG_ONE_CARBON_POOL_BY_FOLATE	17	0.73	1.79	0	0.012	0.118	8242	tags=65%, list=15%, signal=76%
34	KEGG_GLYCOSPHINGOLIPID_BIOSYNTHESIS_LACTO_AND_NEOLACTO_SERIES	26	0.62	1.79	0.002	0.012	0.126	8176	tags=54%, list=15%, signal=63%
35	KEGG_UBIQUITIN_MEDIATED_PROTEOLYSIS	135	0.69	1.78	0.002	0.012	0.127	9609	tags=67%, list=17%, signal=80%
36	KEGG_PROSTATE_CANCER	89	0.63	1.78	0.008	0.012	0.128	8952	tags=54%, list=16%, signal=64%
37	KEGG_LYSOSOME	121	0.65	1.78	0.002	0.012	0.128	13986	tags=74%, list=25%, signal=99%
38	KEGG_FC_GAMMA_R_MEDIATED_PHAGOCYTOSIS	96	0.63	1.78	0	0.012	0.139	10457	tags=55%, list=19%, signal=68%
39	KEGG_TOLL_LIKE_RECEPTOR_SIGNALING_PATHWAY	102	0.6	1.77	0.002	0.014	0.156	13962	tags=63%, list=25%, signal=84%
40	KEGG_ARRHYTHMOGENIC_RIGHT_VENTRICULAR_CARDIOMYOPATHY_ARVC	74	0.56	1.76	0.008	0.016	0.169	6392	tags=38%, list=12%, signal=43%
41	KEGG_NUCLEOTIDE_EXCISION_REPAIR	44	0.71	1.75	0.002	0.017	0.18	9713	tags=73%, list=18%, signal=88%
42	KEGG_VEGF_SIGNALING_PATHWAY	76	0.55	1.73	0.002	0.02	0.199	7964	tags=39%, list=14%, signal=46%
43	KEGG_AMINOACYL_TRNA_BIOSYNTHESIS	22	0.77	1.73	0.002	0.02	0.204	11073	tags=91%, list=20%, signal=114%
44	KEGG_FRUCTOSE_AND_MANNOSE_METABOLISM	33	0.64	1.73	0.014	0.02	0.207	9416	tags=58%, list=17%, signal=69%
45	KEGG_OOCYTE_MEIOSIS	113	0.59	1.72	0.004	0.02	0.207	11789	tags=57%, list=21%, signal=72%
46	KEGG_WNT_SIGNALING_PATHWAY	151	0.57	1.72	0.002	0.019	0.208	8759	tags=47%, list=16%, signal=56%
47	KEGG_APOPTOSIS	87	0.63	1.72	0.008	0.019	0.208	12461	tags=62%, list=23%, signal=80%
48	KEGG_MELANOMA	71	0.56	1.71	0.01	0.021	0.226	12157	tags=49%, list=22%, signal=63%
49	KEGG_GLYCEROPHOSPHOLIPID_METABOLISM	77	0.55	1.71	0.004	0.022	0.238	7376	tags=42%, list=13%, signal=48%
50	KEGG_COLORECTAL_CANCER	62	0.64	1.71	0.006	0.022	0.239	8933	tags=55%, list=16%, signal=65%
51	KEGG_GLUTATHIONE_METABOLISM	49	0.58	1.71	0.016	0.022	0.239	10941	tags=53%, list=20%, signal=66%
52	KEGG_MISMATCH_REPAIR	23	0.73	1.7	0.008	0.022	0.24	10976	tags=83%, list=20%, signal=103%
53	KEGG_ANTIGEN_PROCESSING_AND_PRESENTATION	81	0.58	1.7	0.033	0.023	0.252	12960	tags=54%, list=23%, signal=71%
54	KEGG_NOD_LIKE_RECEPTOR_SIGNALING_PATHWAY	62	0.61	1.69	0.006	0.024	0.26	11168	tags=63%, list=20%, signal=79%
55	KEGG_PURINE_METABOLISM	157	0.56	1.69	0.002	0.024	0.265	14488	tags=57%, list=26%, signal=77%
56	KEGG_RENAL_CELL_CARCINOMA	70	0.63	1.69	0.014	0.024	0.268	10150	tags=59%, list=18%, signal=72%
57	KEGG_AMINO_SUGAR_AND_NUCLEOTIDE_SUGAR_METABOLISM	43	0.63	1.69	0.006	0.023	0.268	11746	tags=72%, list=21%, signal=91%
58	KEGG_AMYOTROPHIC_LATERAL_SCLEROSIS_ALS	53	0.58	1.69	0.006	0.024	0.272	11098	tags=58%, list=20%, signal=73%
59	KEGG_TGF_BETA_SIGNALING_PATHWAY	86	0.6	1.68	0.014	0.026	0.283	11603	tags=62%, list=21%, signal=78%
60	KEGG_BASAL_TRANSCRIPTION_FACTORS	35	0.67	1.68	0.01	0.026	0.286	15866	tags=77%, list=29%, signal=108%
61	KEGG_GLIOMA	65	0.59	1.68	0.018	0.026	0.294	10999	tags=51%, list=20%, signal=63%
62	KEGG_THYROID_CANCER	29	0.64	1.67	0.014	0.028	0.303	5862	tags=48%, list=11%, signal=54%
63	KEGG_ERBB_SIGNALING_PATHWAY	87	0.57	1.65	0.03	0.035	0.348	10471	tags=53%, list=19%, signal=65%
64	KEGG_DRUG_METABOLISM_OTHER_ENZYMES	51	0.57	1.64	0.018	0.035	0.352	6624	tags=39%, list=12%, signal=45%
65	KEGG_EPITHELIAL_CELL_SIGNALING_IN_HELICOBACTER_PYLORI_INFECTION	68	0.58	1.64	0.023	0.035	0.357	8386	tags=47%, list=15%, signal=55%
66	KEGG_NEUROTROPHIN_SIGNALING_PATHWAY	126	0.58	1.64	0.02	0.035	0.358	12742	tags=58%, list=23%, signal=75%
67	KEGG_BIOSYNTHESIS_OF_UNSATURATED_FATTY_ACIDS	22	0.64	1.63	0.014	0.036	0.367	12814	tags=68%, list=23%, signal=89%
68	KEGG_NATURAL_KILLER_CELL_MEDIATED_CYTOTOXICITY	132	0.53	1.63	0.033	0.036	0.369	7849	tags=36%, list=14%, signal=41%
69	KEGG_VIRAL_MYOCARDITIS	68	0.58	1.63	0.035	0.036	0.371	13964	tags=60%, list=25%, signal=81%
70	KEGG_HUNTINGTONS_DISEASE	181	0.57	1.63	0.045	0.037	0.374	15956	tags=65%, list=29%, signal=91%
71	KEGG_ENDOMETRIAL_CANCER	52	0.61	1.62	0.025	0.038	0.38	12379	tags=60%, list=22%, signal=77%
72	KEGG_CYSTEINE_AND_METHIONINE_METABOLISM	34	0.56	1.62	0.018	0.038	0.384	11480	tags=53%, list=21%, signal=67%
73	KEGG_GLYCOSAMINOGLYCAN_BIOSYNTHESIS_KERATAN_SULFATE	15	0.64	1.62	0.027	0.038	0.387	6554	tags=47%, list=12%, signal=53%
74	KEGG_ALZHEIMERS_DISEASE	166	0.55	1.61	0.055	0.039	0.392	12593	tags=52%, list=23%, signal=68%
75	KEGG_MELANOGENESIS	101	0.5	1.61	0.015	0.041	0.406	8605	tags=38%, list=16%, signal=44%
76	KEGG_RNA_POLYMERASE	29	0.65	1.61	0.019	0.041	0.407	14466	tags=69%, list=26%, signal=93%
77	KEGG_GLYCEROLIPID_METABOLISM	49	0.54	1.6	0.024	0.041	0.407	10101	tags=43%, list=18%, signal=52%
78	KEGG_HEDGEHOG_SIGNALING_PATHWAY	56	0.53	1.6	0.014	0.041	0.408	9205	tags=46%, list=17%, signal=56%
79	KEGG_LEISHMANIA_INFECTION	70	0.6	1.6	0.045	0.041	0.409	13825	tags=64%, list=25%, signal=86%
80	KEGG_PROGESTERONE_MEDIATED_OOCYTE_MATURATION	85	0.56	1.6	0.004	0.041	0.41	12157	tags=55%, list=22%, signal=71%
81	KEGG_DORSO_VENTRAL_AXIS_FORMATION	24	0.62	1.6	0.033	0.041	0.415	10471	tags=58%, list=19%, signal=72%
82	KEGG_SPHINGOLIPID_METABOLISM	39	0.59	1.59	0.019	0.042	0.418	6867	tags=46%, list=12%, signal=53%
83	KEGG_INSULIN_SIGNALING_PATHWAY	137	0.54	1.59	0.02	0.041	0.419	9925	tags=45%, list=18%, signal=55%
84	KEGG_PROTEIN_EXPORT	24	0.71	1.59	0.01	0.041	0.422	9482	tags=71%, list=17%, signal=85%
85	KEGG_SNARE_INTERACTIONS_IN_VESICULAR_TRANSPORT	38	0.64	1.59	0.015	0.042	0.43	15614	tags=82%, list=28%, signal=114%
86	KEGG_NON_SMALL_CELL_LUNG_CANCER	54	0.58	1.57	0.038	0.05	0.472	12379	tags=57%, list=22%, signal=74%
87	KEGG_GLYCOSYLPHOSPHATIDYLINOSITOL_GPI_ANCHOR_BIOSYNTHESIS	25	0.65	1.56	0.031	0.051	0.48	12127	tags=64%, list=22%, signal=82%
88	KEGG_GLYCOSAMINOGLYCAN_BIOSYNTHESIS_CHONDROITIN_SULFATE	22	0.64	1.56	0.025	0.053	0.492	15762	tags=82%, list=29%, signal=114%
89	KEGG_VIBRIO_CHOLERAE_INFECTION	54	0.54	1.55	0.032	0.055	0.505	8148	tags=41%, list=15%, signal=48%
90	KEGG_O_GLYCAN_BIOSYNTHESIS	30	0.56	1.55	0.043	0.055	0.505	5464	tags=40%, list=10%, signal=44%
91	KEGG_MAPK_SIGNALING_PATHWAY	267	0.48	1.55	0.037	0.055	0.506	12790	tags=47%, list=23%, signal=61%
92	KEGG_ALANINE_ASPARTATE_AND_GLUTAMATE_METABOLISM	30	0.55	1.55	0.039	0.055	0.506	6746	tags=40%, list=12%, signal=46%
93	KEGG_OTHER_GLYCAN_DEGRADATION	16	0.64	1.55	0.036	0.055	0.51	12186	tags=69%, list=22%, signal=88%
94	KEGG_HYPERTROPHIC_CARDIOMYOPATHY_HCM	83	0.48	1.53	0.05	0.062	0.535	6863	tags=31%, list=12%, signal=36%
95	KEGG_PEROXISOME	78	0.56	1.52	0.054	0.065	0.538	10327	tags=47%, list=19%, signal=58%
96	KEGG_STEROID_BIOSYNTHESIS	17	0.66	1.52	0.08	0.064	0.538	11326	tags=71%, list=20%, signal=89%
97	KEGG_REGULATION_OF_AUTOPHAGY	35	0.52	1.51	0.049	0.068	0.553	19204	tags=54%, list=35%, signal=83%
98	KEGG_GLYOXYLATE_AND_DICARBOXYLATE_METABOLISM	16	0.63	1.51	0.051	0.07	0.56	11952	tags=63%, list=22%, signal=80%
99	KEGG_ARGININE_AND_PROLINE_METABOLISM	54	0.49	1.5	0.042	0.073	0.575	6796	tags=35%, list=12%, signal=40%
100	KEGG_CITRATE_CYCLE_TCA_CYCLE	31	0.65	1.5	0.082	0.073	0.577	14080	tags=81%, list=25%, signal=108%
101	KEGG_GAP_JUNCTION	90	0.5	1.49	0.049	0.074	0.584	7374	tags=33%, list=13%, signal=38%
102	KEGG_GLYCOSAMINOGLYCAN_DEGRADATION	21	0.59	1.49	0.065	0.078	0.597	14949	tags=67%, list=27%, signal=91%
103	KEGG_T_CELL_RECEPTOR_SIGNALING_PATHWAY	108	0.54	1.48	0.097	0.079	0.602	8578	tags=44%, list=16%, signal=51%
104	KEGG_STARCH_AND_SUCROSE_METABOLISM	52	0.51	1.48	0.043	0.079	0.604	5767	tags=37%, list=10%, signal=41%
105	KEGG_INOSITOL_PHOSPHATE_METABOLISM	54	0.55	1.48	0.082	0.08	0.606	19554	tags=70%, list=35%, signal=109%
106	KEGG_LYSINE_DEGRADATION	44	0.58	1.48	0.052	0.08	0.609	13972	tags=66%, list=25%, signal=88%
107	KEGG_GLYCOSAMINOGLYCAN_BIOSYNTHESIS_HEPARAN_SULFATE	26	0.54	1.47	0.058	0.082	0.615	14978	tags=58%, list=27%, signal=79%
108	KEGG_PORPHYRIN_AND_CHLOROPHYLL_METABOLISM	40	0.51	1.46	0.093	0.088	0.634	12838	tags=48%, list=23%, signal=62%
109	KEGG_LONG_TERM_POTENTIATION	70	0.5	1.45	0.075	0.092	0.648	12157	tags=49%, list=22%, signal=62%
110	KEGG_PYRUVATE_METABOLISM	40	0.52	1.45	0.116	0.093	0.651	10794	tags=43%, list=20%, signal=53%
111	KEGG_ETHER_LIPID_METABOLISM	33	0.48	1.45	0.067	0.093	0.652	6534	tags=30%, list=12%, signal=34%
112	KEGG_VASOPRESSIN_REGULATED_WATER_REABSORPTION	44	0.54	1.44	0.122	0.097	0.66	7092	tags=41%, list=13%, signal=47%
113	KEGG_OXIDATIVE_PHOSPHORYLATION	132	0.52	1.43	0.142	0.098	0.66	15956	tags=57%, list=29%, signal=80%
114	KEGG_PHOSPHATIDYLINOSITOL_SIGNALING_SYSTEM	76	0.51	1.43	0.107	0.102	0.669	11665	tags=41%, list=21%, signal=52%
115	KEGG_SELENOAMINO_ACID_METABOLISM	25	0.56	1.42	0.096	0.104	0.676	15842	tags=68%, list=29%, signal=95%
116	KEGG_B_CELL_RECEPTOR_SIGNALING_PATHWAY	75	0.53	1.41	0.145	0.107	0.686	10680	tags=49%, list=19%, signal=61%
117	KEGG_PANTOTHENATE_AND_COA_BIOSYNTHESIS	16	0.55	1.41	0.106	0.108	0.689	14112	tags=63%, list=26%, signal=84%
118	KEGG_GNRH_SIGNALING_PATHWAY	101	0.45	1.39	0.091	0.119	0.703	12073	tags=43%, list=22%, signal=54%
119	KEGG_PARKINSONS_DISEASE	128	0.51	1.39	0.175	0.119	0.705	15956	tags=57%, list=29%, signal=80%
120	KEGG_RIBOFLAVIN_METABOLISM	15	0.54	1.38	0.105	0.124	0.718	14459	tags=67%, list=26%, signal=90%
121	KEGG_ADIPOCYTOKINE_SIGNALING_PATHWAY	67	0.47	1.37	0.141	0.128	0.725	14656	tags=55%, list=27%, signal=75%
122	KEGG_MTOR_SIGNALING_PATHWAY	52	0.51	1.36	0.162	0.133	0.738	12157	tags=46%, list=22%, signal=59%
123	KEGG_TERPENOID_BACKBONE_BIOSYNTHESIS	15	0.61	1.36	0.131	0.133	0.739	16326	tags=80%, list=30%, signal=114%
124	KEGG_DILATED_CARDIOMYOPATHY	90	0.42	1.34	0.133	0.148	0.763	6392	tags=26%, list=12%, signal=29%
125	KEGG_LONG_TERM_DEPRESSION	70	0.43	1.34	0.12	0.151	0.77	12157	tags=39%, list=22%, signal=49%
126	KEGG_JAK_STAT_SIGNALING_PATHWAY	155	0.42	1.33	0.174	0.153	0.774	12843	tags=39%, list=23%, signal=51%
127	KEGG_PHENYLALANINE_METABOLISM	18	0.47	1.33	0.145	0.156	0.779	11393	tags=44%, list=21%, signal=56%
128	KEGG_TYPE_II_DIABETES_MELLITUS	47	0.45	1.3	0.179	0.172	0.798	7175	tags=32%, list=13%, signal=37%
129	KEGG_VALINE_LEUCINE_AND_ISOLEUCINE_DEGRADATION	43	0.52	1.3	0.229	0.172	0.8	16979	tags=58%, list=31%, signal=84%
130	KEGG_FC_EPSILON_RI_SIGNALING_PATHWAY	79	0.44	1.3	0.198	0.171	0.8	10970	tags=37%, list=20%, signal=46%
131	KEGG_SYSTEMIC_LUPUS_ERYTHEMATOSUS	55	0.49	1.29	0.215	0.174	0.802	14236	tags=55%, list=26%, signal=73%
132	KEGG_PENTOSE_AND_GLUCURONATE_INTERCONVERSIONS	28	0.5	1.29	0.185	0.176	0.806	5767	tags=29%, list=10%, signal=32%
133	KEGG_CELL_ADHESION_MOLECULES_CAMS	131	0.42	1.29	0.227	0.175	0.806	7264	tags=31%, list=13%, signal=35%
134	KEGG_ABC_TRANSPORTERS	44	0.45	1.28	0.174	0.185	0.817	12264	tags=39%, list=22%, signal=50%
135	KEGG_CHEMOKINE_SIGNALING_PATHWAY	188	0.42	1.27	0.233	0.185	0.817	11168	tags=37%, list=20%, signal=47%
136	KEGG_ALDOSTERONE_REGULATED_SODIUM_REABSORPTION	42	0.41	1.27	0.189	0.186	0.819	7702	tags=26%, list=14%, signal=30%
137	KEGG_PROPANOATE_METABOLISM	32	0.5	1.27	0.24	0.187	0.819	16979	tags=59%, list=31%, signal=86%
138	KEGG_METABOLISM_OF_XENOBIOTICS_BY_CYTOCHROME_P450	69	0.42	1.26	0.194	0.194	0.827	8339	tags=29%, list=15%, signal=34%
139	KEGG_BUTANOATE_METABOLISM	34	0.46	1.25	0.234	0.198	0.832	9574	tags=35%, list=17%, signal=43%
140	KEGG_PRION_DISEASES	35	0.43	1.21	0.258	0.229	0.864	14236	tags=49%, list=26%, signal=65%
141	KEGG_ASCORBATE_AND_ALDARATE_METABOLISM	25	0.47	1.2	0.237	0.239	0.873	11994	tags=40%, list=22%, signal=51%
142	KEGG_ALLOGRAFT_REJECTION	35	0.51	1.19	0.334	0.24	0.877	12960	tags=51%, list=23%, signal=67%
143	KEGG_GLYCOSPHINGOLIPID_BIOSYNTHESIS_GANGLIO_SERIES	15	0.51	1.19	0.304	0.241	0.879	8418	tags=47%, list=15%, signal=55%
144	KEGG_VASCULAR_SMOOTH_MUSCLE_CONTRACTION	114	0.38	1.19	0.274	0.24	0.879	12157	tags=33%, list=22%, signal=43%
145	KEGG_STEROID_HORMONE_BIOSYNTHESIS	55	0.42	1.19	0.211	0.238	0.879	12775	tags=36%, list=23%, signal=47%
146	KEGG_PPAR_SIGNALING_PATHWAY	69	0.38	1.18	0.281	0.249	0.888	13544	tags=38%, list=25%, signal=50%
147	KEGG_NICOTINATE_AND_NICOTINAMIDE_METABOLISM	24	0.42	1.18	0.29	0.248	0.889	9943	tags=42%, list=18%, signal=51%
148	KEGG_BETA_ALANINE_METABOLISM	22	0.46	1.18	0.311	0.247	0.89	9276	tags=32%, list=17%, signal=38%
149	KEGG_CYTOKINE_CYTOKINE_RECEPTOR_INTERACTION	264	0.35	1.17	0.285	0.251	0.892	13825	tags=36%, list=25%, signal=48%
150	KEGG_CARDIAC_MUSCLE_CONTRACTION	79	0.36	1.16	0.269	0.259	0.895	14889	tags=42%, list=27%, signal=57%
151	KEGG_HISTIDINE_METABOLISM	29	0.41	1.16	0.315	0.259	0.896	17362	tags=55%, list=31%, signal=80%
152	KEGG_ARACHIDONIC_ACID_METABOLISM	58	0.35	1.15	0.257	0.261	0.899	16444	tags=41%, list=30%, signal=59%
153	KEGG_NITROGEN_METABOLISM	23	0.39	1.15	0.274	0.265	0.902	15696	tags=43%, list=28%, signal=61%
154	KEGG_AUTOIMMUNE_THYROID_DISEASE	50	0.41	1.14	0.333	0.265	0.903	12960	tags=38%, list=23%, signal=50%
155	KEGG_GRAFT_VERSUS_HOST_DISEASE	37	0.48	1.14	0.37	0.27	0.908	12960	tags=46%, list=23%, signal=60%
156	KEGG_DRUG_METABOLISM_CYTOCHROME_P450	71	0.37	1.14	0.323	0.268	0.908	8339	tags=27%, list=15%, signal=31%
157	KEGG_FATTY_ACID_METABOLISM	42	0.41	1.1	0.39	0.295	0.922	16979	tags=50%, list=31%, signal=72%
158	KEGG_RETINOL_METABOLISM	64	0.37	1.1	0.355	0.298	0.924	11994	tags=28%, list=22%, signal=36%
159	KEGG_TYPE_I_DIABETES_MELLITUS	41	0.41	1.05	0.447	0.346	0.95	12960	tags=44%, list=23%, signal=57%
160	KEGG_TYROSINE_METABOLISM	42	0.34	0.98	0.499	0.404	0.964	8671	tags=26%, list=16%, signal=31%
161	KEGG_TRYPTOPHAN_METABOLISM	39	0.33	0.97	0.518	0.416	0.968	16979	tags=44%, list=31%, signal=63%
162	KEGG_COMPLEMENT_AND_COAGULATION_CASCADES	69	0.3	0.92	0.536	0.464	0.98	16729	tags=39%, list=30%, signal=56%
163	KEGG_LINOLEIC_ACID_METABOLISM	29	0.34	0.92	0.556	0.465	0.981	15709	tags=38%, list=28%, signal=53%
164	KEGG_PRIMARY_BILE_ACID_BIOSYNTHESIS	16	0.35	0.88	0.609	0.508	0.986	8471	tags=19%, list=15%, signal=22%
165	KEGG_CALCIUM_SIGNALING_PATHWAY	177	0.26	0.86	0.644	0.521	0.987	5499	tags=16%, list=10%, signal=18%
166	KEGG_PROXIMAL_TUBULE_BICARBONATE_RECLAMATION	23	0.3	0.84	0.663	0.549	0.991	7502	tags=22%, list=14%, signal=25%
167	KEGG_ALPHA_LINOLENIC_ACID_METABOLISM	19	0.29	0.82	0.743	0.572	0.992	15709	tags=37%, list=28%, signal=51%
168	KEGG_HEMATOPOIETIC_CELL_LINEAGE	85	0.26	0.75	0.706	0.657	0.995	7106	tags=21%, list=13%, signal=24%
169	KEGG_PRIMARY_IMMUNODEFICIENCY	35	0.32	0.74	0.685	0.671	0.995	7264	tags=26%, list=13%, signal=30%
170	KEGG_ASTHMA	28	0.29	0.72	0.724	0.689	0.997	12960	tags=36%, list=23%, signal=47%
171	KEGG_RIBOSOME	88	0.18	0.39	0.909	0.985	1	24706	tags=40%, list=45%, signal=72%
