# Supplementary material for: Oncogene APOL1 promotes proliferation and inhibits apoptosis via activating NOTCH1 signaling pathway in pancreatic cancer
Source: Cell Death Dis. 2021 Aug 2;12(8):760. doi: 10.1038/s41419-021-03985-1 (PMC8329288; doi:10.1038/s41419-021-03985-1)
Supplement: Supplementary file 6 — Table S5 [file 41419_2021_3985_MOESM6_ESM.xls]

## Sheet: Sheet1
Table S5: Gene sets enriched in phenotype l (86 samples)
	GS	SIZE	ES	NES	NOM p-val	FDR q-val	FWER p-val	RANK AT MAX	LEADING EDGE
	follow link to MSigDB
1	KEGG_NEUROACTIVE_LIGAND_RECEPTOR_INTERACTION	271	-0.39	-1.4	0.05	0.519	0.659	8075	tags=41%, list=15%, signal=48%
2	KEGG_GLYCINE_SERINE_AND_THREONINE_METABOLISM	31	-0.41	-1.2	0.261	0.652	0.838	12623	tags=48%, list=23%, signal=63%
3	KEGG_OLFACTORY_TRANSDUCTION	386	-0.21	-0.98	0.492	0.865	0.946	14325	tags=33%, list=26%, signal=44%
4	KEGG_TASTE_TRANSDUCTION	51	-0.3	-0.97	0.513	0.669	0.95	4911	tags=24%, list=9%, signal=26%
5	KEGG_MATURITY_ONSET_DIABETES_OF_THE_YOUNG	25	-0.36	-0.91	0.581	0.629	0.963	7949	tags=44%, list=14%, signal=51%
6	KEGG_RENIN_ANGIOTENSIN_SYSTEM	17	-0.35	-0.89	0.603	0.551	0.971	6072	tags=35%, list=11%, signal=40%
7	KEGG_INTESTINAL_IMMUNE_NETWORK_FOR_IGA_PRODUCTION	46	-0.27	-0.69	0.738	0.728	0.996	5420	tags=30%, list=10%, signal=34%
